# Supplementary material for: Polymeric Membrane Contactors for CO2 Separation: A Systematic Literature Analysis of the Impact of Absorbent Temperature
Source: Polymers (Basel). 2025 May 18;17(10):1387. doi: 10.3390/polym17101387 (PMC12115163; doi:10.3390/polym17101387)
Supplement: Supplementary file 1 [file polymers-17-01387-s001.zip]

Archive with 1 entries (1 files):
- polymers-3629057-supplementary.pdf
